# Supplementary material for: Genetic Diversity and Antibiotic Resistance Paradigm of Enterobacterales in Animal-Derived Food Sources: A One Health Disquiet
Source: Pathogens. 2025 Oct 13;14(10):1040. doi: 10.3390/pathogens14101040 (PMC12566681; doi:10.3390/pathogens14101040)
Supplement: Supplementary file 1 [file pathogens-14-01040-s001.zip]

Archive with 1 entries (1 files):
- pathogens-3903725-supplementary.pdf
